# Supplementary material for: Local Ecological Knowledge and Scientific Data Reveal Overexploitation by Multigear Artisanal Fisheries in the Southwestern Atlantic
Source: PLoS One. 2014 Oct 15;9(10):e110332. doi: 10.1371/journal.pone.0110332 (PMC4198246; doi:10.1371/journal.pone.0110332)
Supplement: Data S1 — Landing data registered in Arraial do Cabo for the bluefish Pomatomus saltatrix , and fish abundances (groupers and parrotfishes) recorded in underwater visual census campaigns, also in Arraial do Cabo region. (XLSX) [file pone.0110332.s002.xlsx]

## Sheet: Sheet1
family	spp	1	2	3	4	5	6	7	8	9	10	11	12	13	14	15	16	17	18	19	20	21	22	23	24	25	26	27	28	29	30	31	32	33	34	35	36	37	38	39	40	41	42	43	44	45	46	47	48
EPINEPHELIDAE	EPI MAR	0	0	0	0	0	0	0	0	0	0	0	0	0	0	0	0	0	0	0	0	0	0	0	0	0	0	0	0	0	0	0	0	0	0	0	0	0	0	0	0	0	0	0	0	0	0	0	0
EPINEPHELIDAE	EPI MOR	0	0	0	0	0	0	0	0	0	0	0	0	0	0	0	0	0	0	0	0	0	0	0	0	0	0	0	0	0	0	0	0	0	0	0	0	0	0	0	0	0	0	0	0	0	0	0	0
EPINEPHELIDAE	EPI NIV	0	0	0	0	0	0	0	0	0	0	0	0	0	0	0	0	0	0	0	0	0	0	0	0	0	0	0	0	0	0	0	0	0	0	0	0	0	0	0	0	0	0	0	0	0	0	0	0
EPINEPHELIDAE	MYC ACU	0	0	0	1	0	0	0	0	0	0	0	1	1	0	0	0	0	0	0	0	0	0	0	0	1	0	1	1	0	0	0	0	0	0	1	0	1	0	0	0	0	0	0	0	0	0	0	0
EPINEPHELIDAE	MYC BON	0	0	0	0	0	0	0	0	0	0	0	0	0	0	0	0	0	0	0	0	0	0	0	0	0	0	0	0	0	0	0	0	0	0	0	0	0	0	0	0	0	0	0	0	0	0	0	0
EPINEPHELIDAE	MYC INT	0	0	0	0	0	0	0	0	0	0	0	0	0	0	0	0	1	0	0	0	0	0	1	0	0	1	0	0	0	0	0	0	0	0	0	0	0	0	0	0	0	0	0	0	0	0	0	0
EPINEPHELIDAE	MYC MIC	0	0	0	0	0	0	0	0	0	0	0	0	0	0	0	0	0	0	0	0	0	0	0	0	0	0	0	0	0	0	0	0	0	0	0	0	0	0	0	0	0	0	0	0	0	0	0	0
LABRIDAE	SCA CRI	0	0	0	0	0	0	0	0	0	0	0	0	0	0	0	1	0	0	0	0	0	0	0	0	0	0	0	0	0	0	0	0	0	0	0	0	0	0	0	0	0	0	0	0	0	0	0	0
LABRIDAE	SCA TRI	0	0	0	0	0	0	0	0	0	0	0	0	0	0	0	0	0	0	0	0	0	0	0	0	0	0	0	0	0	0	0	0	0	0	0	0	0	0	0	0	1	0	0	0	0	0	0	3
LABRIDAE	SCA ZEL	0	0	0	0	0	0	0	0	0	0	0	0	0	0	0	0	0	0	0	0	0	0	0	0	0	0	0	0	0	0	0	0	0	0	0	0	0	0	0	0	1	0	0	0	0	0	5	0
LABRIDAE	SPA AXI	1	2	1	0	1	3	2	2	3	5	0	0	2	0	0	0	0	2	2	4	0	0	0	4	8	3	0	0	0	1	2	0	4	10	0	1	0	0	1	1	2	3	0	0	6	3	0	0
LABRIDAE	SPA FRO	0	0	0	0	0	0	0	0	0	7	2	1	0	0	0	0	0	5	5	2	1	2	0	2	1	1	1	0	1	0	0	1	0	0	0	0	0	0	3	1	2	0	3	1	0	0	0	0
LABRIDAE	SPA AMP	0	0	0	0	0	0	0	0	0	1	0	0	0	1	1	0	1	0	1	0	0	0	0	0	0	1	0	0	0	0	0	0	1	0	0	0	0	1	0	0	0	0	0	0	0	0	0	0
[truncated: 43 more columns]

## Sheet: landing
	Captura	Esforço	CPUE
1992	131463	36427	3.60894
1993	381052	52070	7.31807
1994	361835	62510	5.78843
1995	362527	47016	7.71072
1996	284064	20055	14.1642
1997	239263	56522	4.2331
1998	294735	40323	7.30935
1999	255904	66155	3.86825
2000	163642	58061	2.81845
2001	158623	45058	3.52042
2002	152847	43089	3.54724
2003	32790	45935	0.713835
2004	12394	48076	0.2578
2005	18455	46253	0.399001
2006	21753	40682	0.534708
2007	50436	47215	1.06822
2008	68772	41660	1.65079
Med	175915	46888.6	4.03009
Max	381052	66155	14.1642
Min	12394	20055	0.2578

## Sheet: 2004
family	spp	1	2	3	4	5	6	7	8	9	10	11	12	13	14	15	16	17	18	19	20	21	22	23	24	25	26	27	28	29	30	31	32	33	34	35	36	37	38	39	40	41	42	43	44	45	46	47	48
EPINEPHELIDAE	EPI MAR	0	0	0	0	0	0	0	0	0	0	0	0	0	0	0	0	0	0	0	0	0	0	0	0	0	0	0	0	0	0	0	0	0	0	0	0	0	0	0	0	0	0	0	0	0	0	0	0
EPINEPHELIDAE	EPI MOR	0	0	0	0	0	0	0	0	0	0	0	0	0	0	0	0	0	0	0	0	0	0	0	0	0	0	0	0	0	0	0	0	0	0	0	0	0	0	0	0	0	0	0	0	0	0	0	0
EPINEPHELIDAE	EPI NIV	0	0	0	0	0	0	0	0	0	0	0	0	0	0	0	0	0	0	0	0	0	0	0	0	0	0	0	0	0	0	0	0	0	0	0	0	0	0	0	0	0	0	0	0	0	0	0	0
EPINEPHELIDAE	MYC ACU	0	0	0	1	0	0	0	0	0	0	0	1	1	0	0	0	0	0	0	0	0	0	0	0	1	0	1	1	0	0	0	0	0	0	1	0	1	0	0	0	0	0	0	0	0	0	0	0
EPINEPHELIDAE	MYC BON	0	0	0	0	0	0	0	0	0	0	0	0	0	0	0	0	0	0	0	0	0	0	0	0	0	0	0	0	0	0	0	0	0	0	0	0	0	0	0	0	0	0	0	0	0	0	0	0
EPINEPHELIDAE	MYC INT	0	0	0	0	0	0	0	0	0	0	0	0	0	0	0	0	1	0	0	0	0	0	1	0	0	1	0	0	0	0	0	0	0	0	0	0	0	0	0	0	0	0	0	0	0	0	0	0
EPINEPHELIDAE	MYC MIC	0	0	0	0	0	0	0	0	0	0	0	0	0	0	0	0	0	0	0	0	0	0	0	0	0	0	0	0	0	0	0	0	0	0	0	0	0	0	0	0	0	0	0	0	0	0	0	0
EPINEPHELIDAE		0	0	0	1	0	0	0	0	0	0	0	1	1	0	0	0	1	0	0	0	0	0	1	0	1	1	1	1	0	0	0	0	0	0	1	0	1	0	0	0	0	0	0	0	0	0	0	0
LABRIDAE	SCA CRI	0	0	0	0	0	0	0	0	0	0	0	0	0	0	0	1	0	0	0	0	0	0	0	0	0	0	0	0	0	0	0	0	0	0	0	0	0	0	0	0	0	0	0	0	0	0	0	0
LABRIDAE	SCA TRI	0	0	0	0	0	0	0	0	0	0	0	0	0	0	0	0	0	0	0	0	0	0	0	0	0	0	0	0	0	0	0	0	0	0	0	0	0	0	0	0	1	0	0	0	0	0	0	3
LABRIDAE	SCA ZEL	0	0	0	0	0	0	0	0	0	0	0	0	0	0	0	0	0	0	0	0	0	0	0	0	0	0	0	0	0	0	0	0	0	0	0	0	0	0	0	0	1	0	0	0	0	0	5	0
LABRIDAE	SPA AXI	1	2	1	0	1	3	2	2	3	5	0	0	2	0	0	0	0	2	2	4	0	0	0	4	8	3	0	0	0	1	2	0	4	10	0	1	0	0	1	1	2	3	0	0	6	3	0	0
LABRIDAE	SPA FRO	0	0	0	0	0	0	0	0	0	7	2	1	0	0	0	0	0	5	5	2	1	2	0	2	1	1	1	0	1	0	0	1	0	0	0	0	0	0	3	1	2	0	3	1	0	0	0	0
LABRIDAE	SPA AMP	0	0	0	0	0	0	0	0	0	1	0	0	0	1	1	0	1	0	1	0	0	0	0	0	0	1	0	0	0	0	0	0	1	0	0	0	0	1	0	0	0	0	0	0	0	0	0	0
scaridae		1	2	1	0	1	3	2	2	3	13	2	1	2	1	1	1	1	7	8	6	1	2	0	6	9	5	1	0	1	1	2	1	5	10	0	1	0	1	4	2	6	3	3	1	6	3	5	3
spp	pedra_vermelha	marmuta	porcos_o	porcos_sul	Mean	SD
SPA AXI	0.547945	0.609375	0.3125	0.0615385	0.110113	0.160982	SCARIDAE_2004
SPA FRO	0.219178	0.296875	0.1875	0.215385							Mean density	SD
SCA ZEL	0.0958904	0	0.046875	0							0.0440967	0.18989	EPINEPHELIDAE
SPA RAD	0.0821918	0	0	0							0.388258	1.06292	LABRIDAE
SCA TRI	0.0684932	0	0	0.0307692
SPA AMP	0.0273973	0.09375	0.03125	0
SCA CRI	0	0.046875	0.109375	0
spp	pedra_vermelha	marmuta	porcos_o	porcos_sul	Mean	SD
MYC ACU	0.0547945	0.09375	0	0.0307692	0.0295813	0.0363335	EPINEPHELIDAE_2004
EPI MAR	0.0136986	0	0.03125	0
MYC INT	0	0.0625	0.109375	0.0615385
MYC MIC	0	0	0.015625	0
[truncated: 43 more columns]

## Sheet: 2012
Family	Row Labels	21	22	23	24	25	26	27	28	29	30	31	32	33	34	35	36	37	38	39	40	41	42	43	44	45	46	47	48	49	50	51	52	53	54	55	56	57	58	59	60	61	62	63	64	65	66	69	70
Labridae	SCA_ZEL	0	0	0	1	0	0	0	0	0	0	0	0	0	0	0	0	0	0	0	0	0	0	0	0	3	3	0	3	0	4	0	0	1	0	0	1	2	1	0	0	4	3	0	5	6	2	3	0
Labridae	SPA_AXI	0	0	0	0	0	0	0	0	0	0	0	0	0	0	0	0	0	1	0	0	1	2	0	0	0	4	0	4	0	1	0	11	0	2	0	0	3	2	1	0	0	0	0	9	0	0	1	0
Labridae	SPA_FRO	0	0	0	0	0	0	0	0	0	2	0	0	2	0	0	0	0	0	0	0	0	0	1	0	0	0	0	0	0	0	0	0	0	1	0	1	3	1	3	0	0	0	0	1	0	0	0	1
Epinephelidae	MYC_ACU	0	0	0	0	0	0	0	0	0	0	0	0	0	0	0	0	0	0	0	0	0	0	0	0	0	0	0	0	1	0	0	0	0	0	1	0	0	0	0	0	0	0	0	0	0	0	0	0
[truncated: 12 more columns]

## Sheet: 2011
Family	Species	1	2	3	4	5	6	7	8	9	10	11	12	13	14	15	16	17	18	19	20	Total occurences	Mean density	SD
Epinephelidae	MYC_MAR	0	1	0	0	0	0	0	0	0	0	0	0	0	0	0	0	0	0	0	0	1	0.05	0.300793	EPINEPHELIDAE
Labridae	SCA_ZEL	0	0	0	0	2	0	3	0	0	0	1	0	0	5	0	0	0	0	1	0	5	0.6	1.6006
Labridae	SPA_AXI	0	0	0	0	0	0	0	0	1	0	0	0	0	0	0	0	0	0	0	0	1	0.05	0.300793
Labridae	SPA_FRO	0	0	0	0	0	0	1	0	0	0	0	0	0	1	0	1	0	0	0	0	1	0.15	0.402374
